# Supplementary material for: Distinct Effects of Stimulus Repetition on Various Temporal Stages of Subject’s Own Name Processing
Source: Brain Sci. 2022 Mar 21;12(3):411. doi: 10.3390/brainsci12030411 (PMC8946540; doi:10.3390/brainsci12030411)
Supplement: Supplementary file 1 [file brainsci-12-00411-s001.zip]

Archive with 1 entries (1 files):
- brainsci-1606231-supplementary.pdf
